# Supplementary material for: Iron Deficiency and Reduced Muscle Strength in Patients with Acute and Chronic Ischemic Stroke
Source: J Clin Med. 2022 Jan 25;11(3):595. doi: 10.3390/jcm11030595 (PMC8836993; doi:10.3390/jcm11030595)
Supplement: Supplementary file 1 [file jcm-11-00595-s001.zip]

Archive with 1 entries (1 files):
- jcm-1515622-supplementary.pdf
